# Supplementary material for: Coffee Silverskin: Chemical and Biological Risk Assessment and Health Profile for Its Potential Use in Functional Foods
Source: Foods. 2022 Sep 13;11(18):2834. doi: 10.3390/foods11182834 (PMC9498437; doi:10.3390/foods11182834)
Supplement: Supplementary file 1 [file foods-11-02834-s001.zip]

Archive with 1 entries (1 files):
- foods-1854144-supplementary-PUBLISH.pdf
